# Supplementary material for: Visual Perception-Based Statistical Modeling of Complex Grain Image for Product Quality Monitoring and Supervision on Assembly Production Line
Source: PLoS One. 2016 Mar 17;11(3):e0146484. doi: 10.1371/journal.pone.0146484 (PMC4795607; doi:10.1371/journal.pone.0146484)
Supplement: S1 Table — (XLSX) [file pone.0146484.s002.xlsx]

## Sheet: Sheet1
image statistical modelling results by WD model of Grain image I
orientation	0	0.0351016	0.0702032	0.105305	0.140406	0.175508	0.21061	0.245711	0.280813	0.315914	0.351016	0.386118	0.421219	0.456321	0.491422	0.526524	0.561626	0.596727	0.631829	0.66693	0.702032	0.737133	0.772235	0.807337	0.842438	0.87754	0.912641	0.947743	0.982845	1.01795	1.05305	1.08815	1.12325	1.15835	1.19345	1.22856	1.26366	1.29876	1.33386	1.36896	1.40406	1.43917	1.47427	1.50937	1.54447	1.57957	1.61467	1.64977	1.68488
scale parameter: b	0.202345	0.20225	0.202057	0.201793	0.201432	0.201004	0.200557	0.200137	0.199732	0.199374	0.199113	0.198981	0.19898	0.199112	0.199396	0.199846	0.200481	0.201266	0.202211	0.203312	0.204574	0.205987	0.207525	0.209186	0.210979	0.212904	0.214956	0.217132	0.219472	0.22195	0.224526	0.227168	0.229878	0.232612	0.235316	0.237937	0.24044	0.24281	0.245009	0.246983	0.248706	0.250152	0.251286	0.252105	0.252605	0.252776	0.252621	0.252144	0.251366
shape parameter:λ	1.42927	1.4287	1.42904	1.43058	1.43257	1.43518	1.43892	1.44421	1.45009	1.45658	1.46408	1.47246	1.48107	1.48928	1.49686	1.5032	1.50825	1.51082	1.51093	1.50827	1.503	1.49512	1.48458	1.47182	1.45754	1.44236	1.42681	1.41147	1.39752	1.38508	1.3741	1.36457	1.35705	1.35132	1.34711	1.34412	1.34227	1.34175	1.34238	1.34379	1.34591	1.34866	1.35175	1.35534	1.35944	1.36398	1.36901	1.37452	1.38074
[truncated: 131 more columns]
